# Supplementary material for: Massive Genomic Rearrangement Acquired in a Single Catastrophic Event during Cancer Development
Source: Cell. 2011 Jan 7;144(1):27–40. doi: 10.1016/j.cell.2010.11.055 (PMC3065307; doi:10.1016/j.cell.2010.11.055)
Supplement: Table S2. Rearrangements Identified by Massively Parallel, Paired-End Sequencing in Four Cell Lines: SNU-C1, 8505C, TK10, and SCLC-21H, Related to Figure 2 [file mmc2.xls]

## Sheet: Seq-Sixty-export
Table S2. Rearrangements Identified by Massively Parallel, Paired-End Sequencing in Four Cell Lines: SNU-C1, 8505C, TK10, and SCLC-21H, Related to Figure 2
Sample	Read-name	Evidence	Solexa_reads	Chr1	Pos1	Strand1	Chr2	Pos2	Strand2	Microhomology_length_bp	Microhomology_seq	Non-templated_sequence_length_bp	NTS_sequence	Comment
SNU-C1	IL36_3598:8:109:680:32	Seq	17	5	109293270	+	5	115682772	+	1	a	0		NA
SNU-C1	IL41_3448:1:50:216:136	Seq	12	15	42645429	+	15	61036133	+	2	ca	0		NA
SNU-C1	IL36_3598:3:5:1402:1068	Seq	8	15	73295567	+	15	89764559	+	1	c	0		NA
SNU-C1	IL36_3598:1:106:244:728	Seq	7	15	64854283	+	15	72235517	+	5	gtttc	0		NA
SNU-C1	IL41_3448:1:107:495:328	Seq	5	15	61253592	+	15	91339377	+	1	a	0		NA
SNU-C1	IL36_3598:8:72:555:1425	Seq	5	15	54752383	-	15	98905233	+	4	gcac	0		NA
SNU-C1	IL41_3448:1:39:1589:1408	Seq	4	15	25910101	+	15	38751185	+	0		5	ctaga	NA
SNU-C1	IL41_3448:1:120:428:402	Seq	4	15	89776273	+	15	90293606	-	22	gcctcccaaagtgctgggatta	0		NA
SNU-C1	IL41_3448:1:102:997:155	Seq	4	8	40721876	-	8	41886487	-	2	cc	0		NA
SNU-C1	IL36_3598:6:83:1508:97	Seq	3	15	70535278	-	15	70836792	-	13	aacatggtgaaac	0		NA
SNU-C1	IL36_3598:6:75:1381:72	Seq	3	15	58059812	-	15	60388368	+	1	g	0		NA
SNU-C1	IL36_3598:2:112:716:43	Seq	3	15	69892160	+	15	73297296	+	0		3	cag	NA
SNU-C1	IL36_3598:2:109:1395:1792	Seq	3	15	37589405	-	15	65750113	+	0		4	cccg	2 shards
SNU-C1	IL36_3598:2:109:1395:1792	Seq	3	15	65750170	+	15	65750280	-	8	cagaaaga	0		2 shards
SNU-C1	IL36_3598:2:109:1395:1792	Seq	3	15	65750188	-	15	45790516	-	0		0		2 shards
SNU-C1	IL41_3448:1:108:558:1380	Seq	2	15	56340355	+	15	88007541	+	2	ga	0		NA
SNU-C1	IL36_3598:3:94:1318:167	Seq	17	8	40178261	-	8	40719925	+	3	aag	0		NA
SNU-C1	IL36_3598:8:73:135:623	Seq	12	15	79275381	+	15	90345243	-	5	ttagg	0		NA
SNU-C1	IL36_3598:1:37:1622:814	Seq	10	15	38774912	+	15	61154715	+	0		0		NA
SNU-C1	IL36_3598:3:112:1101:1180	Seq	8	15	58102331	+	15	71416015	+	1	c	0		NA
SNU-C1	IL41_3448:1:104:1153:700	Seq	6	15	29011718	-	15	80084016	+	0		0		NA
SNU-C1	IL36_3598:8:67:1773:1775	Seq	5	15	78453171	-	15	96892792	+	0		0		NA
SNU-C1	IL36_3598:8:63:245:1217	Seq	5	15	63534551	+	15	75481966	-	0		0		NA
SNU-C1	IL36_3598:8:12:771:1560	Seq	5	5	4053020	-	5	4057146	+	3	ctg	0		2 shards
SNU-C1	IL36_3598:8:12:771:1560	Seq	5	5	4057180	+	5	19410043	-	2	cc	0		2 shards
SNU-C1	IL36_3598:8:12:771:1560	Seq	5	5	19409998	-	5	19334163	-	3	ttc	0		2 shards
SNU-C1	IL36_3598:8:81:375:1112	Seq	4	15	54976612	-	15	73281849	-	4	gccc	0		NA
SNU-C1	IL36_3598:8:77:1334:1134	Seq	4	15	45179195	+	15	50412615	+	1	c	0		NA
SNU-C1	IL36_3598:6:70:1433:348	Seq	3	15	31236867	-	15	65794835	-	5	tcagt	0		NA
SNU-C1	IL36_3598:1:75:878:1950	Seq	3	15	42643401	-	15	45121211	+	0		0		NA
SNU-C1	IL36_3598:7:19:875:1016	Seq	2	15	72205941	-	15	73819066	-	6	caacat	0		NA
SNU-C1	IL41_3448:1:8:891:532	Seq	16	15	71329200	+	15	91478561	+	1	a	0		NA
SNU-C1	IL36_3598:6:43:1005:431	Seq	16	8	40175132	-	8	41885692	+	1	c	0		NA
SNU-C1	IL36_3598:7:45:1125:301	Seq	12	15	36641115	+	15	41564289	+	0		4	gacg	1 shard
SNU-C1	IL36_3598:7:45:1125:301	Seq	12	15	41564378	+	15	36682020	-	8	gctgggat	0		1 shard
SNU-C1	IL41_3448:1:36:943:1858	Seq	9	15	31664387	-	15	63585057	-	1	c	0		NA
SNU-C1	IL41_3448:1:26:182:1834	Seq	9	8	85742683	-	8	90088151	-	2	at	0		NA
SNU-C1	IL41_3448:1:106:663:1438	Seq	9	8	41850993	+	8	41892659	-	1	a	0		NA
SNU-C1	IL36_3598:2:86:831:142	Seq	8	15	40196241	+	15	69845172	-	7	gtgtgtg	0		NA
SNU-C1	IL36_3598:2:57:572:1883	Seq	8	15	69892200	-	15	99842275	-	2	gg	0		NA
SNU-C1	IL36_3598:2:56:177:680	Seq	8	1	199103044	+	1	207179162	+	0		0		NA
SNU-C1	IL36_3598:8:69:268:1108	Seq	6	15	33102625	+	15	33103921	-	4	aacc	0		NA
SNU-C1	IL36_3598:8:64:332:1566	Seq	6	15	36187175	+	15	73296060	+	2	tt	0		1 shard
SNU-C1	IL36_3598:8:64:332:1566	Seq	6	15	73296178	+	15	71521793	+	39	cctcggcctcccaaagtgctgggattacaggcatgagcc	0		1 shard
SNU-C1	IL36_3598:8:61:1761:1867	Seq	6	15	50541752	-	15	79276272	-	0		0		1 shard
SNU-C1	IL36_3598:8:61:1761:1867	Seq	6	15	79276097	-	15	56374249	+	1	c	0		1 shard
SNU-C1	IL36_3598:8:60:881:670	Seq	6	15	37484165	-	15	60659780	-	2	tt	0		NA
SNU-C1	IL36_3598:8:106:380:214	Seq	5	15	57927463	-	15	97396758	+	6	ctaatt	0		NA
SNU-C1	IL36_3598:7:84:1287:668	Seq	5	15	40193388	-	15	75393153	+	1	t	0		NA
SNU-C1	IL36_3598:7:76:1493:773	Seq	5	15	31983222	-	15	72083359	-	1	t	0		NA
SNU-C1	IL36_3598:8:18:1095:1851	Seq	4	15	32994983	+	15	32995155	-	8	cccggcct	0		NA
SNU-C1	IL36_3598:1:34:402:251	Seq	4	15	55045732	+	15	91324428	+	0		0		NA
SNU-C1	IL36_3598:1:43:1248:222	Seq	3	15	57888866	-	15	79317019	+	1	t	0		1 shard
SNU-C1	IL36_3598:1:43:1248:222	Seq	3	15	79317047	+	15	73298996	+	0		18	atgtccaaacattgacat	1 shard
SNU-C1	IL36_3598:1:30:934:201	Seq	3	15	68071729	+	15	71830687	-	1	g	0		NA
SNU-C1	IL36_3598:5:35:162:1499	Seq	2	15	63320707	-	15	63467038	-	0		16	atacaataattggctg	NA
SNU-C1	IL36_3598:2:81:754:253	Seq	25	15	36726323	-	15	68419057	+	1	g	0		NA
SNU-C1	IL36_3598:3:65:1549:778	Seq	12	8	41788867	-	8	41850160	-	2	aa	0		NA
SNU-C1	IL36_3598:3:4:116:1127	Seq	12	15	22525036	+	15	22533886	-	2	tg	0		NA
SNU-C1	IL36_3598:8:80:1315:1468	Seq	9	15	27907829	+	15	99233236	-	0		0		NA
SNU-C1	IL36_3598:8:14:1281:23	Seq	9	15	36175800	-	15	64787319	-	2	ag	0		NA
SNU-C1	IL36_3598:8:118:598:1897	Seq	9	15	71920251	-	15	87138544	-	0		2	ca	NA
SNU-C1	IL36_3598:2:43:1069:1705	Seq	8	15	40761448	-	15	66051604	+	0		1	a	NA
SNU-C1	IL36_3598:2:15:543:221	Seq	8	8	41849557	-	18	27370041	+	0		0		NA
SNU-C1	IL36_3598:2:115:183:1821	Seq	8	15	36638378	-	15	98918942	-	1	t	0		NA
SNU-C1	IL36_3598:7:63:509:758	Seq	6	8	40343657	+	8	41893298	+	0		0		NA
SNU-C1	IL36_3598:7:61:437:261	Seq	6	15	96904664	+	15	97363040	-	0		0		NA
SNU-C1	IL36_3598:7:56:1716:746	Seq	5	15	39821708	-	15	56357010	-	1	a	0		NA
SNU-C1	IL36_3598:8:101:689:405	Seq	4	15	41614696	-	15	57199825	-	2	cc	0		NA
SNU-C1	IL36_3598:5:86:484:1902	Seq	3	15	65432900	-	15	67396360	-	6	gtggcg	0		NA
SNU-C1	IL36_3598:2:68:1144:31	Seq	2	15	38741422	+	15	71749049	-	10	cccagctact	0		NA
SNU-C1	IL36_3598:2:21:731:812	Seq	25	5	8111265	+	5	9418712	+	1	c	0		NA
SNU-C1	IL36_3598:2:33:562:1201	Seq	12	15	57931616	-	15	61043059	-	0		2	tt	NA
SNU-C1	IL36_3598:7:65:888:1288	Seq	9	15	83156118	-	15	89341138	-	0		0		NA
SNU-C1	IL36_3598:1:95:1653:1249	Seq	8	15	36263113	+	15	64125836	-	3	cct	0		NA
SNU-C1	IL36_3598:1:27:188:1742	Seq	8	15	73298345	+	15	73302316	-	2	ac	0		NA
SNU-C1	IL36_3598:1:108:611:805	Seq	8	15	65791163	-	15	80125022	-	1	a	0		NA
SNU-C1	IL36_3598:7:4:1473:461	Seq	6	15	73247557	+	15	89860904	-	0		2	ca	NA
SNU-C1	IL36_3598:7:41:171:1208	Seq	6	15	70964797	+	15	75030116	+	2	at	0		NA
SNU-C1	IL36_3598:7:115:882:1845	Seq	6	15	70936517	-	15	96935631	-	0		3	gtg	NA
SNU-C1	IL36_3598:7:109:405:744	Seq	5	15	31629722	-	15	99973340	+	1	c	0		NA
SNU-C1	IL36_3598:7:103:828:357	Seq	5	15	75398338	+	15	75399092	-	6	gtggtc	0		NA
SNU-C1	IL36_3598:6:99:1265:484	Seq	5	15	22538311	+	15	71955889	+	0		0		NA
SNU-C1	IL36_3598:7:58:283:740	PCR	4	15	60795087-60795387	+	15	70574704-70575004	-	NA		NA		NA
SNU-C1	IL36_3598:8:60:625:1567	Seq	2	15	42630355	-	15	42632397	-	1	g	0		NA
SNU-C1	IL36_3598:1:107:98:1757	PCR	2	15	20666179-20666479	-	15	75434177-75434477	+	NA		NA		NA
SNU-C1	IL36_3598:6:71:181:1193	Seq	15	15	46507201	-	15	56341165	+	2	gc	0		NA
SNU-C1	IL36_3598:1:111:128:1164	Seq	12	15	40239922	+	15	45838876	-	1	t	0		NA
SNU-C1	IL36_3598:6:54:119:105	Seq	9	15	71523563	+	15	92082499	-	1	a	0		NA
SNU-C1	IL5_2963:5:91:418:780	Seq	7	15	60861750	+	15	67014720	-	0		0		NA
SNU-C1	IL36_3598:7:105:397:553	Seq	6	15	38770444	-	15	60861448	+	2	gt	0		NA
SNU-C1	IL36_3598:6:99:1549:1167	Seq	6	15	62166717	-	15	79091964	-	38	aatcccagcactttgggaggccaaggagggcagatcac	0		NA
SNU-C1	IL36_3598:6:93:1740:1053	Seq	6	15	21792946	+	15	37804550	+	2	ac	0		NA
SNU-C1	IL36_3598:6:87:1381:250	Seq	6	15	59129294	-	15	61587347	+	0		0		NA
SNU-C1	IL36_3598:6:72:1010:1726	Seq	6	15	32034374	-	15	36263597	+	4	ttga	0		NA
SNU-C1	IL36_3598:6:21:498:865	Seq	5	15	90984603	+	15	90985184	+	8	gctaacat	0		NA
SNU-C1	IL41_3448:1:9:1147:1253	Seq	3	15	31254990	+	15	69830761	-	2	tt	0		NA
SNU-C1	IL41_3448:1:96:1314:725	Seq	3	15	20439260	-	15	58108479	-	0		0		NA
SNU-C1	IL36_3598:6:85:1688:806	PCR	2	15	25911491-25911791	+	15	40795032-40795332	-	NA		NA		NA
SNU-C1	IL36_3598:1:107:1124:1430	Seq	2	15	55145631	-	15	91059027	+	3	aag	0		NA
SNU-C1	IL36_3598:5:19:1509:754	Seq	9	15	61684723	+	15	99949359	+	1	c	0		NA
SNU-C1	IL36_3598:3:98:258:655	Seq	9	15	65288829	+	15	99230688	+	2	aa	0		NA
SNU-C1	IL36_3598:3:64:607:123	Seq	9	15	73207500	+	15	79085430	+	0		2	ca	NA
SNU-C1	IL36_3598:8:95:774:862	Seq	7	15	40215424	-	15	40216028	+	42	gcctcccaaagtgctgggattacaggcgtgagccaccgcacc	0		NA
SNU-C1	IL36_3598:6:21:1731:16	Seq	6	15	58102902	-	15	83673818	-	0		0		NA
SNU-C1	IL36_3598:6:108:6:1222	Seq	6	15	46555106	+	15	89867104	-	2	tc	0		NA
SNU-C1	IL36_3598:5:75:1286:389	Seq	5	15	39931664	-	15	67912359	-	0		0		NA
SNU-C1	IL36_3598:5:69:860:1262	Seq	5	15	40785816	+	15	75522080	-	3	tat	0		NA
SNU-C1	IL5_2963:5:68:230:746	Seq	2	15	33461234	+	15	91924930	-	7	aacaaaa	0		1 shard
SNU-C1	IL5_2963:5:68:230:746	Seq	2	15	91924909	-	15	57155586	+	3	gct	0		1 shard
SNU-C1	IL36_3598:6:75:329:1022	Seq	2	15	20233523	+	15	41614683	-	1	t	0		NA
SNU-C1	IL36_3598:2:89:772:896	Seq	260	3	4701765	+	11	13182721	+	2	gc	0		NA
SNU-C1	IL36_3598:7:43:664:255	Seq	22	3	48906651	-	11	23642584	+	0		5	atata	NA
SNU-C1	IL36_3598:1:72:1499:280	Seq	15	15	46453422	-	15	56041029	+	0		0		NA
SNU-C1	IL36_3598:6:111:1686:1320	Seq	11	15	64494684	-	15	91502359	-	1	g	0		NA
SNU-C1	IL36_3598:5:114:737:246	Seq	11	15	32005037	-	15	90971265	+	2	gc	0		NA
SNU-C1	IL36_3598:3:74:1252:128	Seq	11	15	35747863	+	15	37540088	+	2	gc	0		NA
SNU-C1	IL36_3598:8:60:845:278	Seq	7	15	58159305	+	15	79078615	+	0		7	tattacc	NA
SNU-C1	IL36_3598:8:56:1508:1675	Seq	7	15	65285591	-	15	88004167	-	0		0		NA
SNU-C1	IL36_3598:8:4:490:1215	Seq	7	15	76247726	+	15	91051056	+	3	tca	0		NA
SNU-C1	IL36_3598:5:21:1420:566	Seq	6	15	42858926	-	15	42859266	+	7	cacatct	0		NA
SNU-C1	IL36_3598:5:16:1482:1831	Seq	5	15	68070801	-	15	98695580	+	0		0		NA
SNU-C1	IL36_3598:6:21:41:791	PCR	4	15	60866944-60867244	-	15	61033033-61033333	-	NA		NA		NA
SNU-C1	IL36_3598:6:15:1041:1472	Seq	4	15	22525085	-	15	22525788	+	6	ggtcag	0		1 shard
SNU-C1	IL36_3598:6:15:1041:1472	Seq	4	15	22525832	+	15	26819408	+	7	tgggagg	0		1 shard
SNU-C1	IL36_3598:6:13:449:596	Seq	4	15	55039512	-	15	91310222	+	0		1	a	NA
SNU-C1	IL36_3598:3:85:579:1388	PCR	3	15	83663246-83663546	+	15	91038651-91038951	-	NA		NA		NA
SNU-C1	IL5_2963:5:61:113:108	PCR	2	15	40191067-40191367	+	15	50349914-50350214	+	NA		NA		NA
SNU-C1	IL36_3598:8:1:650:851	PCR	2	15	20442152-20442452	-	15	34062543-34062843	-	NA		NA		NA
SNU-C1	IL36_3598:6:61:1452:1033	Seq	2	15	62491216	-	15	69900499	+	0		0		NA
SNU-C1	IL36_3598:1:81:707:478	Seq	222	3	87548734	+	11	35317771	+	0		34	accaattccttgtatgtgtatatatatggggata	NA
SNU-C1	IL36_3598:8:1:1424:1865	Seq	14	15	45763165	-	15	92052826	+	0		0		NA
SNU-C1	IL36_3598:8:118:284:363	Seq	14	15	76213159	+	15	99934689	+	4	caca	0		NA
SNU-C1	IL36_3598:3:24:1229:161	Seq	11	15	78961715	+	15	99202645	+	2	tt	0		NA
SNU-C1	IL36_3598:2:85:1722:735	Seq	11	15	36267103	+	15	50465525	-	1	g	0		NA
SNU-C1	IL36_3598:2:85:1449:576	Seq	9	15	20450115	-	15	20535877	-	0		0		NA
SNU-C1	IL36_3598:2:83:362:136	Seq	9	15	27999645	+	15	32004981	-	1	g	0		NA
SNU-C1	IL36_3598:7:61:666:268	Seq	7	15	62473216	+	15	91494734	+	0		31	gtaccaattggtatattggtaacatatatgt	NA
SNU-C1	IL36_3598:3:65:58:1655	Seq	6	15	35713855	-	15	54817105	+	0		44	tagaccattgcttttgagtccattctatatgattccattccatt	NA
SNU-C1	IL36_3598:3:5:358:416	Seq	6	15	66051537	+	15	66064919	-	0		0		NA
SNU-C1	IL36_3598:3:36:750:1616	Seq	5	15	36819566	-	15	41536880	-	1	c	0		NA
SNU-C1	IL36_3598:3:18:1135:1576	Seq	5	15	55155375	-	15	91494667	+	0		26	tcactgtttaggtcctgacatataca	1 shard
SNU-C1	IL36_3598:3:18:1135:1576	Seq	5	15	91494693	+	15	88487858	+	2	gg	0		1 shard
SNU-C1	IL36_3598:8:15:687:480	Seq	2	15	25911444	-	15	73209935	-	0		50	tagacagcagcattctcagaaacttctttgtgatgtttgcattcaactct	NA
SNU-C1	IL36_3598:2:120:1120:1656	PCR	2	15	63613155-63613455	-	15	64492060-64492360	-	NA		NA		NA
SNU-C1	IL36_3598:3:45:866:882	Seq	21	15	43273009	+	15	72291125	+	1	c	0		NA
SNU-C1	IL36_3598:2:57:780:1558	Seq	11	15	65444093	+	15	67353341	+	1	c	0		NA
SNU-C1	IL36_3598:1:107:484:1736	Seq	11	17	47583179	+	17	47673588	+	1	t	0		NA
SNU-C1	IL36_3598:2:101:1622:1144	Seq	9	15	21304701	-	15	60702415	-	3	agc	0		NA
SNU-C1	IL36_3598:6:87:8:1946	Seq	7	15	22520693	-	15	60561749	-	0		24	ctaaataatacaggtatattatgg	NA
SNU-C1	IL36_3598:6:66:640:908	Seq	7	15	56351392	+	15	61034269	-	0		0		NA
SNU-C1	IL36_3598:6:5:445:1823	Seq	7	15	31929123	-	15	42858869	-	3	ttc	0		NA
SNU-C1	IL36_3598:2:94:1198:1321	Seq	5	15	64265708	+	15	64504677	-	1	c	0		NA
SNU-C1	IL36_3598:2:88:167:344	Seq	5	15	27938232	-	15	64814986	-	0		0		NA
SNU-C1	IL36_3598:8:98:601:1300	PCR	3	15	88446297-88446597	-	15	91858682-91858982	-	NA		NA		NA
SNU-C1	IL36_3598:8:82:1313:1015	Seq	3	15	62473557	+	15	75968477	-	2	ct	0		1 shard
SNU-C1	IL36_3598:8:82:1313:1015	Seq	3	15	75968445	-	15	99982547	-	5	cagaa	0		1 shard
SNU-C1	IL36_3598:8:7:376:1099	Seq	3	15	70528849	-	15	99973246	-	0		8	aaagatgg	NA
SNU-C1	IL36_3598:3:49:715:1759	Seq	3	15	22668086	+	15	22669830	+	3	aca	0		NA
SNU-C1	IL36_3598:3:3:948:1557	Seq	3	15	67910382	-	15	97388588	-	0		0		1 shard
SNU-C1	IL36_3598:3:3:948:1557	Seq	3	15	97388414	-	15	91927263	-	2	tg	0		1 shard
SNU-C1	IL36_3598:3:2:1502:979	Seq	3	15	56340188	-	15	71445698	-	1	g	0		NA
SNU-C1	IL36_3598:8:114:1591:866	Seq	2	15	60561565	-	15	60561831	+	9	ggtggctca	0		NA
SNU-C1	IL36_3598:8:10:1144:778	Seq	2	15	31461022	-	15	36625932	-	2	at	0		NA
SNU-C1	IL36_3598:6:43:571:1207	Seq	2	15	42859260	+	15	71506457	+	2	ca	0		NA
SNU-C1	IL36_3598:3:63:290:866	Seq	131	3	87543557	-	11	13184856	-	0		0		NA
SNU-C1	IL36_3598:3:64:1270:1448	Seq	14	15	56356683	-	15	97506984	+	0		0		NA
SNU-C1	IL36_3598:3:32:210:646	Seq	14	16	49042448	-	16	49264252	-	4	tcca	0		NA
SNU-C1	IL41_3448:1:7:1600:98	Seq	10	15	80089165	-	15	89714825	+	5	aactt	0		NA
SNU-C1	IL41_3448:1:107:259:751	Seq	10	15	21437441	+	15	52967503	-	0		0		NA
SNU-C1	IL36_3598:1:12:816:1514	Seq	9	15	70535066	+	15	73247894	+	0		1	c	NA
SNU-C1	IL36_3598:1:102:645:1613	Seq	9	15	68526661	+	15	75435335	-	1	g	0		NA
SNU-C1	IL36_3598:6:24:141:1037	Seq	7	15	53442839	+	15	53444364	+	10	ctccatctca	0		NA
SNU-C1	IL36_3598:5:72:1102:856	Seq	7	15	41620892	+	15	42885739	+	0		10	gtgcctgacc	1 shard
SNU-C1	IL36_3598:5:72:1102:856	Seq	7	15	42885773	+	15	61637310	+	0		7	tcctggc	1 shard
SNU-C1	IL36_3598:2:88:1628:1989	Seq	6	15	20449913	+	15	61647476	+	0		7	tggctca	NA
SNU-C1	IL36_3598:2:82:1028:822	Seq	6	15	96906227	-	15	98804709	-	0		0		NA
SNU-C1	IL36_3598:2:81:923:148	Seq	6	15	31239124	-	15	70778744	+	3	gtt	0		NA
SNU-C1	IL36_3598:2:63:187:1412	Seq	5	15	61033017	-	15	91491722	+	2	ac	0		NA
SNU-C1	IL36_3598:8:76:1684:1952	Seq	3	15	60642550	-	15	94000718	+	1	a	0		NA
SNU-C1	IL36_3598:8:61:90:820	Seq	3	15	61239607	-	15	90984622	+	2	ta	0		NA
SNU-C1	IL36_3598:8:56:1743:1256	Seq	3	15	65429521	+	15	65437469	-	0		0		NA
SNU-C1	IL36_3598:3:16:615:1801	Seq	3	15	31922566	+	15	31947771	+	16	gcctgtaatcccagca	0		NA
SNU-C1	IL36_3598:3:118:6:1445	Seq	3	15	71213961	+	15	96955824	-	0		9	gggctcctg	NA
SNU-C1	IL36_3598:8:105:1029:305	Seq	2	15	60866497	-	15	62498953	-	5	aaaag	0		NA
SNU-C1	IL36_3598:2:105:816:1890	Seq	2	15	79316338	-	15	91924945	+	2	tc	0		NA
SNU-C1	IL36_3598:1:16:629:653	Seq	14	15	36653682	-	15	98700528	-	0		0		NA
SNU-C1	IL36_3598:8:52:829:898	Seq	10	15	60914215	-	15	89340355	+	0		3	gga	NA
SNU-C1	IL36_3598:8:120:1124:1441	Seq	10	15	54770658	+	15	76198556	+	0		1	a	NA
SNU-C1	IL41_3448:1:93:664:1546	Seq	8	15	31601519	+	15	72139674	-	0		4	tgat	NA
SNU-C1	IL36_3598:5:115:1088:372	Seq	7	15	45814941	-	15	89722206	-	0		0		NA
SNU-C1	IL36_3598:2:28:253:1614	Seq	6	15	31586956	+	15	72101680	+	0		10	atgtaatttt	1 shard
SNU-C1	IL36_3598:2:28:253:1614	Seq	6	15	72101746	+	15	98624129	+	3	ctg	0		1 shard
SNU-C1	IL36_3598:2:21:295:471	Seq	6	15	71474848	-	15	73844953	-	1	a	0		NA
SNU-C1	IL36_3598:2:11:969:1591	Seq	5	15	57191730	-	15	75470310	+	0		1	c	NA
SNU-C1	IL36_3598:2:100:1203:1334	Seq	5	15	63566357	+	15	67943079	-	0		0		NA
SNU-C1	IL36_3598:3:84:26:1034	Seq	4	15	76248986	+	15	94011553	-	2	aa	0		NA
SNU-C1	IL36_3598:3:80:1303:1495	Seq	4	15	78454199	+	15	96910635	+	0		1	t	NA
SNU-C1	IL36_3598:3:66:38:225	Seq	4	15	72583384	-	15	83676828	+	2	ct	0		NA
SNU-C1	IL36_3598:3:52:1254:1526	Seq	4	15	71784115	+	15	76230619	-	0		0		1 shard
SNU-C1	IL36_3598:3:52:1254:1526	Seq	4	15	76230487	-	15	83680532	-	0		2	tt	1 shard
SNU-C1	IL36_3598:8:15:870:1807	Seq	3	15	39073718	+	15	72496041	-	3	ctt	0		1 shard
SNU-C1	IL36_3598:8:15:870:1807	Seq	3	15	72495903	-	15	60561742	-	0		4	gtag	1 shard
SNU-C1	IL36_3598:3:112:1225:2025	Seq	3	15	56141934	+	15	69744498	+	0		1	c	NA
SNU-C1	IL36_3598:3:100:587:920	PCR	3	15	73798593-73798893	-	15	88378258-88378558	+	NA		NA		NA
SNU-C1	IL36_3598:8:108:1322:1555	Seq	13	8	41755853	-	8	41843392	+	2	tt	0		NA
SNU-C1	IL36_3598:7:82:1079:1198	Seq	10	15	62115554	+	15	66955306	+	20	gtgtgtgtgtgtgtgtgtgt	0		NA
SNU-C1	IL36_3598:7:18:1736:52	Seq	10	15	36825165	+	15	37539946	-	0		0		NA
SNU-C1	IL36_3598:7:14:573:561	Seq	10	15	22760734	-	15	28997353	-	3	cat	0		NA
SNU-C1	IL36_3598:3:3:861:1997	Seq	7	15	28996817	-	15	54976948	-	1	c	0		NA
SNU-C1	IL36_3598:3:1:648:1946	Seq	7	9	122857324	+	9	123000890	+	2	ct	0		NA
SNU-C1	IL36_3598:2:101:136:1030	PCR	6	15	31688027-31688327	+	15	83150880-83151180	-	NA		NA		NA
SNU-C1	IL36_3598:1:95:438:1281	Seq	5	15	33460471	+	15	62473233	+	0		2	ct	NA
SNU-C1	IL36_3598:1:71:1133:966	Seq	5	15	42674253	-	15	62106324	-	0		4	agtc	NA
SNU-C1	IL36_3598:7:81:1270:1286	Seq	3	15	69760634	-	15	96910513	-	0		0		NA
SNU-C1	IL36_3598:2:85:1475:2012	PCR	3	15	27954928-27955228	+	15	36604216-36604516	-	NA		NA		NA
SNU-C1	IL36_3598:7:70:337:58	Seq	2	15	32983684	-	15	100153615	+	2	aa	0		NA
SNU-C1	IL41_3448:1:101:1543:240	Seq	19	15	75615998	+	15	98804766	+	0		1	a	NA
SNU-C1	IL36_3598:6:118:1586:2013	Seq	10	15	34059307	-	15	91846730	-	1	g	0		NA
SNU-C1	IL36_3598:8:2:840:160	Seq	8	15	27946388	-	15	62386491	-	0		7	gccctaa	NA
SNU-C1	IL36_3598:8:19:129:905	Seq	8	15	36751203	+	15	99202584	-	0		2	aa	NA
SNU-C1	IL36_3598:8:13:1093:1121	PCR	8	15	37588095-37588395	-	15	67907765-67908065	+	NA		NA		NA
SNU-C1	IL36_3598:8:106:681:159	Seq	8	15	70561093	-	15	70929346	-	0		0		NA
SNU-C1	IL36_3598:2:5:940:1508	Seq	7	15	62116806	-	15	80187947	-	0		1	t	NA
SNU-C1	IL36_3598:2:57:199:872	Seq	7	8	40720418	+	8	41844665	-	3	cag	0		NA
SNU-C1	IL36_3598:1:116:1622:1264	Seq	6	15	61148109	+	15	70902144	+	0		2	gt	NA
SNU-C1	IL36_3598:1:112:1290:324	Seq	6	15	57170466	+	15	20359182	+	0		0		1 shard
SNU-C1	IL36_3598:1:112:1290:324	Seq	6	15	20359229	+	15	67868222	-	2	tg	0		1 shard
SNU-C1	IL5_2963:5:94:963:1340	Seq	5	15	20611271	-	15	76246399	+	0		1	t	NA
SNU-C1	IL5_2963:5:89:1030:685	Seq	4	15	35882182	-	15	80065241	+	41	gcctgtagtcccagctacttgggaggctgaggcaggagaat	0		NA
SNU-C1	IL36_3598:2:9:1162:49	Seq	4	15	20643792	-	15	91834883	+	6	aaaaat	0		NA
SNU-C1	IL36_3598:7:56:1345:759	Seq	3	15	31950708	+	15	61087212	-	1	t	0		NA
SNU-C1	IL36_3598:2:66:219:1308	PCR	3	15	50541698-50541998	-	15	79276203-79276503	-	NA		NA		NA
SNU-C1	IL36_3598:1:6:810:210	Seq	2	15	25726455	-	15	43506693	-	1	g	0		NA
SNU-C1	IL36_3598:1:69:1497:873	PCR	2	15	64511972-64512272	-	15	71724189-71724489	+	NA		NA		NA
SNU-C1	IL36_3598:1:67:348:346	PCR	2	15	54825502-54825802	+	15	54979709-54980009	+	NA		NA		NA
SNU-C1	IL36_3598:3:42:605:550	Seq	13	15	40795460	-	15	50530209	+	0		0		NA
SNU-C1	IL36_3598:3:34:1247:1220	Seq	13	15	58158418	-	15	83199272	-	0		0		NA
SNU-C1	IL36_3598:6:107:1357:975	PCR	10	15	69879358-69879658	-	15	73913216-73913516	+	NA		NA		NA
SNU-C1	IL36_3598:5:33:1117:1925	Seq	10	15	54990311	+	15	68340326	+	0		7	tcagctg	NA
SNU-C1	IL36_3598:3:55:348:1262	Seq	10	15	21319206	+	15	41823382	+	4	ctca	0		1 shard
SNU-C1	IL36_3598:3:55:348:1262	Seq	10	15	41823470	+	15	71487405	+	13	accacgcccagct	0		1 shard
SNU-C1	IL36_3598:7:55:202:2010	Seq	8	15	52771752	-	15	91039719	+	0		0		NA
SNU-C1	IL36_3598:7:17:1453:1010	Seq	8	15	67348061	+	15	80185211	+	0		0		NA
SNU-C1	IL36_3598:6:51:1732:460	Seq	8	15	70902114	+	15	71183364	+	1	cacc	0		NA
SNU-C1	IL36_3598:1:71:116:262	Seq	7	15	69834022	-	15	91050856	+	0		6	cgaacg	1 shard
SNU-C1	IL36_3598:1:71:116:262	Seq	7	15	91050941	-	15	98750210	+	0		0		1 shard
SNU-C1	IL41_3448:1:98:309:1360	PCR	5	15	27915504-27915804	+	15	79080941-79081241	-	NA		NA		NA
SNU-C1	IL41_3448:1:94:1384:1343	Seq	5	15	63340782	+	15	63467070	+	0		0		NA
SNU-C1	IL36_3598:7:55:873:1511	Seq	2	15	33460682	-	15	91925121	-	0		50	catattacaacatacactatactactgttatacactatactactaggtat	NA
SNU-C1	IL36_3598:2:95:1147:1643	Seq	10	15	37588832	-	15	68494420	+	1	a	0		NA
SNU-C1	IL36_3598:5:15:958:983	Seq	8	15	76239134	+	15	91846801	+	0		0		NA
SNU-C1	IL36_3598:5:12:1231:671	Seq	8	15	67912501	-	15	22126383	-	0		0		1 shard
SNU-C1	IL36_3598:5:12:1231:671	Seq	8	15	22126361	-	15	91925124	+	0		5	gagga	1 shard
SNU-C1	IL36_3598:1:37:351:1329	Seq	7	X	71571275	-	X	71618464	+	5	acagc	0		NA
SNU-C1	IL36_3598:1:30:1137:1178	Seq	7	15	46555181	-	15	98677395	+	2	gt	0		NA
SNU-C1	IL36_3598:1:114:1719:611	Seq	7	15	37589239	+	15	67908720	-	2	at	0		NA
SNU-C1	IL36_3598:1:10:1097:1149	PCR	7	15	36240860-36241160	-	15	45179162-45179462	+	NA		NA		NA
SNU-C1	IL41_3448:1:74:1170:1147	Seq	5	15	41614873	+	15	57931572	-	6	gggagg	0		NA
SNU-C1	IL36_3598:2:26:1312:467	Seq	4	15	43276379	-	15	45757617	-	1	t	0		NA
SNU-C1	IL36_3598:2:14:990:290	Seq	4	15	31198422	+	15	46480283	-	0		0		NA
SNU-C1	IL36_3598:2:12:665:1624	Seq	4	15	66065184	-	15	68493728	-	45	ttgtatttttagtagagacggggtttcaccgtgttagccaggatg	0		NA
SNU-C1	IL36_3598:7:102:524:1882	Seq	3	15	39760701	-	15	69657718	+	1	a	0		NA
Sample	Read-name	Evidence	Solexa_reads	Chr1	Pos1	Strand1	Chr2	Pos2	Strand2	Microhomology_length_bp	Microhomology_seq	Non-templated_sequence_length_bp	NTS_sequence	Comment
8505C	IL5_4010:1:24:591:691	Seq	4	9	7454833	+	9	23145010	+	3	GAG	0	-
8505C	IL5_4010:2:66:239:1645	Seq	6	9	33098663	-	9	33789560	+	0	-	3	CCG
8505C	IL5_4010:3:67:1719:207	PCR	5	9	1579757-1580057	+	9	4663106-4663406	-	NA	-	NA	-
8505C	IL5_4010:5:69:886:1537	PCR	4	9	8949468-8949768	+	9	15540871-15541171	+	NA	-	NA	-
8505C	IL41_3448:3:102:1365:803	Seq	14	9	228188	-	9	20424814	+	2	CT	0	-
8505C	IL5_2963:3:48:1436:1077	Seq	13	9	12762732	+	9	25879584	-	1	A	0	-
8505C	IL41_3448:3:26:626:1926	Seq	5	9	28587314	+	9	28670841	-	0	-	0	-
8505C	IL41_3448:3:120:468:1704	Seq	14	9	24506875	-	9	25193632	-	0	-	0	-
8505C	IL41_3448:3:38:1108:1008	Seq	13	9	2952298	-	9	10667039	-	0	-	0	-
8505C	IL41_3448:3:44:977:1373	Seq	12	9	20852311	+	9	29560127	+	0	-	4	ACAC
8505C	IL5_4010:1:95:1013:632	Seq	3	9	17454719	-	9	26368791	-	0	-	0	-
8505C	IL5_4010:1:23:402:37	PCR	11	9	29419040-29419340	-	9	29660189-29660489	+	NA	-	NA	-
8505C	IL41_3448:3:100:1075:774	Seq	10	9	21777176	-	9	29568922	-	2	TG	0	-
8505C	IL41_3448:3:113:802:441	Seq	10	9	13145539	+	9	14221818	-	2	AA	0	-
8505C	IL41_3448:3:12:1372:588	Seq	10	9	7980862	+	9	9928692	-	1	G	0	-
8505C	IL41_3448:3:18:1317:1690	Seq	11	9	21948858	+	9	33397652	-	0	-	0	-
8505C	IL41_3448:3:51:519:1498	Seq	10	9	20453319	+	9	27238725	+	2	TT	0	-
8505C	IL41_3448:3:86:1543:1399	Seq	8	9	5100371	-	9	29054311	-	4	AATG	0	-
8505C	IL41_3448:3:82:1165:1700	Seq	10	9	5889794	-	9	26668518	-	3	TGG	0	-
8505C	IL5_2963:3:41:788:783	Seq	10	9	4422090	-	9	5116722	-	0	-	0	-
8505C	IL5_2963:3:45:176:206	Seq	10	9	2290544	-	9	4605611	-	1	T	0	-
8505C	IL5_2963:3:66:79:1740	Seq	10	9	7247919	+	9	9929564	+	3	TTT	0	-
8505C	IL5_4010:2:58:1175:501	Seq	2	9	13512666	-	9	27132324	+	2	TG	0	-
8505C	IL41_3448:3:56:364:1910	PCR	9	9	25058453-25058753	-	9	26498004-26498304	-	NA	-	NA	-
8505C	IL41_3448:3:65:1226:859	PCR	12	9	6019406-6019706	-	9	28380386-28380686	-	NA	-	NA	-
8505C	IL5_2963:3:21:414:383	Seq	10	9	10765455	+	9	13039192	+	1	C	0	-
8505C	IL5_2963:3:27:1689:146	Seq	9	9	5011921	-	9	7764091	+	1	G	0	-
8505C	IL5_2963:3:40:19:887	Seq	9	9	15143749	+	9	28595214	+	0	-	4	GCTT
8505C	IL5_2963:3:57:850:1312	Seq	9	9	4651767	-	9	20901921	+	2	AA	0	-
8505C	IL41_3448:3:113:403:1033	Seq	8	9	12737450	-	9	13124848	+	2	TA	0	-
8505C	IL5_4010:2:3:148:1751	Seq	3	9	9373024	-	9	10071146	-	0	-	0	-
8505C	IL5_4010:2:68:1419:1995	Seq	3	9	2506342	+	9	2644653	-	2	GG	0	-
8505C	IL5_4010:2:98:1634:807	Seq	7	9	17724585	+	9	24527845	-	3	ATG	0	-
8505C	IL41_3448:3:26:326:274	Seq	9	9	16442087	+	9	26864075	-	5	GGTGC	0	-
8505C	IL41_3448:3:34:7:714	Seq	9	9	6089120	+	9	14603695	+	0	-	5	CGAGA
8505C	IL41_3448:3:35:1413:1095	Seq	10	9	19499041	+	9	20013757	+	0	-	0	-
8505C	IL41_3448:3:55:811:243	Seq	8	9	5055620	-	9	6317157	+	1	A	0	-
8505C	IL41_3448:3:61:1693:1633	Seq	8	9	2859316	+	9	8867751	+	3	CAG	0	-
8505C	IL41_3448:3:79:356:987	Seq	8	9	4591795	+	9	27240863	-	0	-	4	AGGA
8505C	IL5_2963:3:33:620:184	Seq	9	9	2138307	+	9	2719580	+	1	C	0	-
8505C	IL5_2963:3:48:1642:1398	Seq	9	9	2852906	-	9	19629264	-	0	-	0	-
8505C	IL5_2963:3:5:1162:195	Seq	8	9	14293226	-	9	14513741	-	0	-	0	-
8505C	IL5_4010:5:119:1070:581	Seq	4	9	14322415	+	9	23245395	-	3	TGT	0	-
8505C	IL5_4010:5:89:368:251	Seq	3	9	7955237	-	9	24407743	+	4	CTGT	0	-
8505C	IL5_2963:3:87:1251:650	Seq	8	9	10323697	+	9	14426915	+	0	-	0	-
8505C	IL41_3448:3:117:881:1645	Seq	8	9	3262095	-	9	27825635	-	1	G	0	-
8505C	IL41_3448:3:3:214:1401	Seq	7	9	9415390	+	9	10722575	+	0	-	0	-
8505C	IL41_3448:3:118:515:1850	Seq	3	9	6366290	+	9	10018277	-	0	-	0	-
8505C	IL41_3448:3:24:842:1008	Seq	4	9	29619486	+	9	29691381	-	0	-	4	GGGC
8505C	IL41_3448:3:99:1737:873	Seq	8	9	402038	+	9	7374557	+	4	AAAT	0	-
8505C	IL5_2963:3:12:1204:532	Seq	7	9	11704731	+	9	14050724	-	4	TGAA	0	-
8505C	IL5_4010:1:17:138:582	Seq	7	9	10359747	+	9	12587433	+	2	AA	0	-
8505C	IL5_4010:2:81:665:479	Seq	8	9	16395062	-	9	25840571	+	0	-	0	-
8505C	IL41_3448:3:21:1071:1354	Seq	6	9	17644515	+	9	19650991	+	3	CCA	0	-
8505C	IL41_3448:3:33:915:1201	Seq	7	9	21724873	+	9	27350365	+	1	C	0	-
8505C	IL41_3448:3:47:1187:1018	Seq	6	9	10626472	-	9	21786655	-	1	T	0	-
8505C	IL41_3448:3:82:606:1055	Seq	6	9	22382260	+	9	27758579	-	1	A	0	-
8505C	IL5_4010:6:106:649:1003	Seq	3	9	5288498	-	9	21459325	+	1	A	0	-
8505C	IL5_2963:3:1:949:1005	Seq	7	9	12418901	-	9	13734730	+	2	GG	0	-
8505C	IL5_2963:3:6:1153:1972	PCR	7	9	19502794-19503094	-	9	20827418-20827718	+	NA	-	NA	-
8505C	IL41_3448:3:77:1296:889	Seq	2	9	3104534	-	9	24190526	-	0	-	0	-
8505C	IL41_3448:3:20:1056:1811	Seq	9	9	8934538	-	9	15718673	-	0	-	1	G
8505C	IL41_3448:3:2:338:583	Seq	5	9	4507322	-	9	6998862	-	1	C	0	-
8505C	IL41_3448:3:48:67:2009	Seq	5	9	8588558	-	9	10067086	+	0	-	0	-
8505C	IL5_2963:3:10:1211:108	Seq	7	9	4716993	+	9	27515861	+	3	AAT	0	-
8505C	IL5_2963:3:28:986:882	Seq	5	9	21912699	-	9	23468883	+	5	GAAAG	0	-
8505C	IL5_2963:3:78:261:949	Seq	5	9	5080122	+	9	28373207	+	2	AC	0	-
8505C	IL5_4010:7:54:1685:661	Seq	5	9	28470952	-	9	29452159	-	1	A	0	-
8505C	IL5_4010:1:48:1206:1886	Seq	6	9	10747464	-	9	15140890	+	2	GC	0	-
8505C	IL5_4010:1:52:275:594	Seq	6	9	2773503	+	9	2826002	+	2	AA	0	-
8505C	IL5_4010:2:70:1487:1143	Seq	9	9	5020641	+	9	22930579	+	2	TC	0	-
8505C	IL41_3448:3:23:536:151	Seq	5	9	21029705	-	9	30556083	-	4	CTTG	0	-
8505C	IL41_3448:3:82:1645:1710	Seq	5	9	12665566	+	9	13117644	-	0	-	1	T
8505C	IL5_2963:3:31:1608:1090	Seq	5	9	17654237	-	9	19771070	-	0	-	0	-
8505C	IL5_2963:3:59:829:1259	Seq	8	9	10321434	-	9	29595452	+	3	CCT	0	-
8505C	IL5_4010:1:103:1130:796	Seq	7	9	19104394	-	9	27734756	+	1	T	0	-
8505C	IL5_2963:3:90:1771:1009	Seq	2	9	26413453	-	9	26756213	-	0	-	2	TG
Sample	Read-name	Evidence	Solexa_reads	Chr1	Pos1	Strand1	Chr2	Pos2	Strand2	Microhomology_length_bp	Microhomology_seq	Non-templated_sequence_length_bp	NTS_sequence	Comment
TK10	IL41_3448:2:19:1098:378	Seq	7	5	1391571	+	5	58882426	-	0		0		NA
TK10	IL41_3448:2:47:941:515	FISH & Seq	4	5	5997677	-	5	172885499	+	3	aac	0		NA
TK10	IL20_4019:6:89:1044:1438	Seq	3	5	82591088	+	5	87333255	-	0		3	ttc	NA
TK10	IL20_4019:1:100:1357:650	Seq	14	5	150892726	+	5	179506251	+	6	aaccat	0		NA
TK10	IL5_2963:2:71:391:122	PCR	4	5	116036409-116036709	-	5	121979782-121980082	-	NA		NA		NA
TK10	IL5_2963:2:93:318:166	Seq	4	5	40837990	-	5	155087856	-	2	cc	0		NA
TK10	IL20_4019:6:98:1431:1881	Seq	11	5	122724312	-	5	149292657	-	0		14	agagtcacatgctc	NA
TK10	IL9_4250:3:120:18408:8440	Seq	6	5	80245290	+	5	88043252	-	0		0		NA
TK10	IL20_4019:8:28:255:469	Seq	4	5	30903628	+	5	179575729	+	0		3	tct	NA
TK10	IL20_4019:1:50:1346:1191	PCR	14	5	176692704-176693004	-	5	176849251-176849551	-	NA		NA		NA
TK10	IL20_4019:1:62:1701:1783	PCR	11	5	14835731-14836031	+	5	154507851-154508151	+	NA		NA		NA
TK10	IL20_4019:2:97:1180:765	Seq	13	5	155231047	-	5	155239167	-	3	ctt	0		NA
TK10	IL41_3448:2:107:491:1940	Seq	10	5	10681875	-	5	115348662	+	0		0		NA
TK10	IL20_4019:3:120:628:349	Seq	6	5	93783789	-	5	118735125	+	0		1	c	NA
TK10	IL20_4019:8:94:1114:1636	PCR	2	5	8009373-8009673	+	5	158710597-158710897	+	NA		NA		NA
TK10	IL20_4019:2:45:1728:1932	Seq	10	5	58427832	-	5	81386796	+	1	t	0		NA
TK10	IL20_4019:3:97:703:1213	Seq	9	5	16203070	-	5	171178291	+	2	aa	0		NA
TK10	IL20_4019:5:19:393:46	Seq	10	5	156463031	-	5	167283727	-	2	ga	0		NA
TK10	IL20_4019:5:25:652:407	Seq	10	5	167251737	-	5	167283889	+	1	c	0		NA
TK10	IL41_3448:2:27:830:671	Seq	10	5	116036273	+	5	125175837	-	0		0		NA
TK10	IL20_4019:3:120:661:1323	Seq	10	5	143377847	-	5	170778628	+	1	a	0		NA
TK10	IL20_4019:3:90:1642:421	Seq	10	5	149360242	+	5	159241778	-	2	ac	0		NA
TK10	IL20_4019:5:112:1576:1532	Seq	11	5	40069776	-	5	167246377	-	0		0		NA
TK10	IL20_4019:7:10:1296:1077	FISH & PCR	4	5	65989166-65989466	-	5	150893224-150893524	+	NA		NA		NA
TK10	IL41_3448:2:18:314:157	Seq	4	5	1391961	-	5	40252955	-	2	cc	0		NA
TK10	IL41_3448:2:4:1559:712	PCR	8	5	170777227-170777527	+	5	171176733-171177033	-	NA		NA		NA
TK10	IL20_4019:1:10:378:943	Seq	7	5	17269304	+	5	130533138	-	0		0		NA
TK10	IL20_4019:1:110:1566:1063	Seq	7	5	25833862	-	5	41970498	-	2	at	0		NA
TK10	IL20_4019:2:107:807:1457	Seq	8	5	164531274	+	5	170030775	+	2	ag	0		NA
TK10	IL41_3448:2:39:1603:1643	Seq	13	5	85333134	-	5	93781890	-	2	tg	0		NA
TK10	IL5_2963:2:34:976:1636	Seq	2	5	20868092	-	5	34407621	+	35	gacacattaaaaaacgaggatacatgacccatcat	0		NA
TK10	IL20_4019:1:45:1322:1711	Seq	7	5	82594065	-	5	93387598	+	2	ag	0		NA
TK10	IL20_4019:3:94:1617:566	Seq	6	5	115347784	+	5	116728213	-	0		0		NA
TK10	IL20_4019:5:8:1439:1728	Seq	7	5	10639936	+	5	81385621	-	2	at	0		NA
TK10	IL5_2963:2:77:1190:27	Seq	4	5	116145701	+	5	124097158	-	3	tct	0		NA
TK10	IL20_4019:6:36:743:985	PCR	7	5	116728965-116729265	-	5	164535526-164535826	+	NA		NA		NA
TK10	IL20_4019:8:66:145:426	Seq	11	5	114877024	+	5	114913231	-	0		1	t	NA
TK10	IL41_3448:2:25:1629:354	Seq	6	5	118734017	+	5	143377782	-	2	tg	0		NA
TK10	IL5_2963:2:48:1043:397	Seq	9	5	142741896	-	5	172986135	+	0		0		NA
TK10	IL9_4250:1:118:15484:14721	Seq	6	5	102946493	-	5	110916800	-	4	gcaa	0		NA
TK10	IL20_4019:2:3:235:69	Seq	5	5	4254208	-	5	85333005	-	1	a	0		NA
TK10	IL20_4019:5:20:808:664	Seq	10	5	146248274	+	5	149293070	+	0		0		NA
TK10	IL20_4019:5:4:634:574	Seq	8	5	73700457	-	5	95495199	+	3	tgc	0		NA
TK10	IL20_4019:7:88:1628:1489	Seq	7	5	110989909	+	5	171901209	-	0		0		NA
TK10	IL20_4019:1:55:104:805	Seq	6	5	110918352	-	5	154476395	+	2	tg	0		NA
TK10	IL20_4019:8:40:249:1831	Seq	5	5	87574938	-	5	119641592	-	2	aa	0		NA
TK10	IL41_3448:2:100:546:83	Seq	6	5	4253813	+	5	8009710	+	3	gag	0		NA
TK10	IL41_3448:2:15:1663:1094	Seq	6	5	13558101	-	5	24794276	+	3	atg	0		NA
TK10	IL41_3448:2:57:76:1504	Seq	9	5	10705318	+	5	149360688	+	0		0		NA
TK10	IL20_4019:2:26:1314:1407	Seq	2	5	84038311	+	5	96658107	+	0		7	gcatgaa	NA
TK10	IL20_4019:3:29:975:916	FISH & Seq	6	5	32281581	-	5	66102085	-	1	g	0		NA
TK10	IL20_4019:3:90:1038:1459	Seq	3	5	93386712	+	5	124097383	+	0		0		NA
TK10	IL20_4019:5:57:1341:543	Seq	4	5	14231532	-	5	129092795	+	2	gc	0		NA
TK10	IL20_4019:5:97:1617:1249	Seq	4	5	41971777	-	5	157749099	-	0		0		NA
TK10	IL20_4019:6:28:1679:1782	Seq	4	5	148091942	-	5	154506363	-	1	g	0		NA
Sample	Read-name	Evidence	Solexa_reads	Chr1	Pos1	Strand1	Chr2	Pos2	Strand2	Microhomology_length_bp	Microhomology_seq	Non-templated_sequence_length_bp	NTS_sequence	Comment
SCLC-21H	IL16_1192:5:18:1019:1456	Seq	643	8	11334999	+	8	66529146	-	0	-	1	g	-
SCLC-21H	IL16_1192:7:37:1568:656	PCR	367	8	127488904-127489204	-	8	128760986-128761286	+	NA	-	NA	-	-
SCLC-21H	IL16_1192:7:35:758:1702	Seq	230	8	90066845	+	8	128859930	-	1	a	0	-	-
SCLC-21H	IL16_1192:7:10:125:1532	PCR	216	8	11330938-11331238	-	8	116315947-116316247	+	NA	-	NA	-	-
SCLC-21H	IL16_1192:6:4:825:1606	Seq	201	8	29625873	-	8	127545025	-	1	g	0	-	-
SCLC-21H	IL16_1192:5:80:1041:1709	PCR	188	8	40494959-40495259	-	8	63578821-63579121	+	NA	-	NA	-	-
SCLC-21H	IL16_1192:5:15:31:1214	Seq	182	8	84078541	-	8	128774769	+	4	tgtc	0	-	-
SCLC-21H	IL16_1192:5:82:865:180	Seq	173	1	1104523	+	8	11303277	-	1	t	0	-	-
SCLC-21H	IL16_1192:7:11:1124:592	Seq	173	8	66433321	-	8	99226664	+	1	c	0	-	-
SCLC-21H	IL16_1192:7:6:452:735	Seq	166	8	41381707	-	8	55578459	+	3	cct	0	-	-
SCLC-21H	IL16_1192:7:35:382:634	Seq	146	8	63584884	-	8	128840413	-	0	-	0	-	-
SCLC-21H	IL16_1192:1:45:209:1476	PCR	115	8	84096378-84096678	+	8	99276752-99277052	+	NA	-	NA	-	-
SCLC-21H	IL16_1192:5:21:761:310	Seq	106	8	40540106	+	8	41382086	-	0	-	0	-	-
SCLC-21H	IL16_1192:7:90:1105:1130	Seq	101	8	40339604	-	8	63659251	-	1	a	0	-	-
SCLC-21H	IL16_1192:7:33:1379:775	Seq	78	1	13658511	+	8	99232476	+	3	aga	0	-	-
SCLC-21H	IL16_1192:7:91:673:708	Seq	74	8	84104510	-	8	99330308	-	1	c	0	-	-
SCLC-21H	IL16_1192:7:86:1630:1409	Seq	70	8	89927992	-	8	116377775	-	2	tt	0	-	-
SCLC-21H	IL16_1192:7:5:11:1458	Seq	53	8	90028640	+	8	128761665	-	0	-	44	attatgattatattcctccaacccacttcacaggcgtggaaatc	-
SCLC-21H	IL16_1192:5:32:401:1988	PCR	44	8	63602392-63602692	+	8	84121444-84121744	-	NA	-	NA	-	-
SCLC-21H	IL16_1192:5:90:570:294	Seq	44	8	55612264	+	8	63246121	+	0	-	1	a	-
SCLC-21H	IL16_1192:7:33:159:1607	Seq	42	8	66498393	-	8	99256919	-	0	-	14	tggtttattatagg	-
SCLC-21H	IL3_1156:1:147:251:698	Seq	42	8	66447224	+	8	127528434	-	0	-	5	atttc	-
SCLC-21H	IL16_1192:3:30:1392:33	Seq	38	8	40355992	+	8	66481086	+	2	ta	0	-	-
SCLC-21H	IL16_1192:7:73:1371:774	Seq	34	8	11269759	-	8	89936178	+	0	-	0	-	-
SCLC-21H	IL16_1192:7:61:205:1158	Seq	28	8	89956203	+	8	128765822	+	0	-	0	-	-
SCLC-21H	IL16_1192:7:9:1355:846	PCR	20	8	10621584-10621884	-	8	49802227-49802527	-	NA	-	NA	-	-
SCLC-21H	IL16_1192:6:68:1180:1663	Seq	19	8	99273289	+	8	99280579	+	3	tct	0	-	-
SCLC-21H	IL16_1192:6:95:992:754	Seq	19	8	89954833	+	8	116356805	+	3	caa	0	-	-
SCLC-21H	IL16_1192:5:87:124:599	PCR	19	8	76384607-76384907	-	8	134647332-134647632	-	NA	-	NA	-	-
SCLC-21H	IL16_1192:3:87:1400:1592	Seq	18	8	1003824	+	8	141999833	+	0	-	0	-	-
SCLC-21H	IL16_1192:7:26:416:110	Seq	17	8	99318074	-	8	116325324	+	0	-	1	t	-
SCLC-21H	IL3_1156:1:134:258:883	PCR	17	8	29641114-29641414	+	8	90005403-90005703	+	NA	-	NA	-	-
SCLC-21H	IL16_1192:5:6:1280:725	Seq	15	8	91926266	-	8	135534499	-	3	tca	0	-	-
SCLC-21H	IL16_1192:3:18:695:1957	Seq	14	8	11252027	+	8	112539264	+	0	-	0	-	-
SCLC-21H	IL16_1192:3:26:1685:1656	Seq	14	8	11239955	+	8	136340239	-	3	cct	0	-	-
SCLC-21H	IL16_1192:7:88:825:622	Seq	14	8	121837279	-	8	123774622	-	1	t	0	-	-
SCLC-21H	IL16_1192:1:20:1544:1964	Seq	13	8	6667546	-	8	140843361	-	1	t	0	-	-
SCLC-21H	IL3_1156:2:101:283:66	PCR	13	8	53604722-53605022	+	8	119331475-119331775	-	NA	-	NA	-	-
SCLC-21H	IL16_1192:7:98:514:348	PCR	13	8	12622845-12623145	-	8	37781847-37782147	+	NA	-	NA	-	-
SCLC-21H	IL16_1192:2:34:1750:1384	Seq	12	8	69085526	+	8	72157502	+	2	tc	0	-	-
SCLC-21H	IL16_1192:1:98:1172:1802	Seq	12	8	5921124	-	8	37922786	-	0	-	0	-	-
SCLC-21H	IL16_1192:7:37:932:989	Seq	12	8	63424515	+	8	128768887	-	5	caggt	0	-	-
SCLC-21H	IL3_1156:1:238:128:510	Seq	12	8	66451200	-	8	89934797	+	2	ag	0	-	-
SCLC-21H	IL16_1192:1:83:298:495	Seq	11	8	73092898	+	8	75122245	-	7	ttcctcc	0	-	-
SCLC-21H	IL16_1192:1:95:1065:1750	Seq	11	8	5923169	+	8	37103136	-	2	ca	0	-	-
SCLC-21H	IL16_1192:6:5:318:2011	PCR	11	8	42555739-42556039	-	8	53416356-53416656	+	NA	-	NA	-	-
SCLC-21H	IL16_1192:6:98:874:1467	Seq	11	8	40344813	+	8	63613246	-	0	-	12	tgtgtaaattgt	-
SCLC-21H	IL16_1192:7:21:1620:1124	Seq	11	8	135261511	+	8	135459132	+	1	c	0	-	-
SCLC-21H	IL16_1192:5:10:1315:1314	Seq	11	8	11318167	+	8	11325275	+	2	tg	0	-	-
SCLC-21H	IL3_1156:2:183:956:547	PCR	11	8	137408686-137408986	+	8	138979784-138980084	-	NA	-	NA	-	-
SCLC-21H	IL16_1192:7:61:1136:762	Seq	11	8	81970352	+	8	133921212	-	3	cca	0	-	-
SCLC-21H	IL16_1192:1:52:1199:1195	Seq	10	8	5577388	-	8	103976608	-	1	c	0	-	-
SCLC-21H	IL16_1192:6:84:619:969	PCR	10	8	10869550-10869850	+	8	137489525-137489825	-	NA	-	NA	-	-
SCLC-21H	IL16_1192:5:56:885:1818	Seq	10	8	22454965	-	8	133758654	-	4	atgc	0	-	-
SCLC-21H	IL16_1192:6:44:87:1508	Seq	10	8	30198404	-	8	87186559	+	4	cctc	0	-	-
SCLC-21H	IL16_1192:6:94:1547:1072	PCR	10	8	81490029-81490329	-	8	82207940-82208240	+	NA	-	NA	-	-
SCLC-21H	IL16_1192:5:92:1702:879	Seq	10	8	101805541	-	8	137328228	+	0	-	8	gcttgaca	-
SCLC-21H	IL3_1156:2:19:396:872	PCR	10	8	87195716-87196016	+	8	124310623-124310923	+	NA	-	NA	-	-
SCLC-21H	IL16_1192:3:86:513:779	Seq	9	8	20165449	-	8	137411964	+	3	tgg	0	-	-
SCLC-21H	IL16_1192:3:95:1694:1286	Seq	9	8	20715579	+	8	63840620	-	2	ca	0	-	-
SCLC-21H	IL16_1192:7:18:682:1387	PCR	9	8	19455939-19456239	-	8	139725272-139725572	+	NA	-	NA	-	-
SCLC-21H	IL16_1192:7:85:713:981	Seq	9	8	1885157	-	8	110183787	+	3	aat	0	-	-
SCLC-21H	IL16_1192:2:33:659:1248	Seq	8	8	6439903	-	8	30899422	-	0	-	0	-	-
SCLC-21H	IL16_1192:2:63:139:1897	PCR & FISH	8	8	41698217-41698517	-	8	49711469-49711769	+	NA	-	NA	-	-
SCLC-21H	IL16_1192:2:60:76:1094	Seq	8	8	41531133	-	8	119159124	+	0	-	2	gc	-
SCLC-21H	IL16_1192:1:88:858:1287	Seq	8	1	13722829	+	8	3402262	-	0	-	0	-	-
SCLC-21H	IL16_1192:2:32:955:1441	PCR	8	8	16740459-16740759	-	8	42436126-42436426	+	NA	-	NA	-	-
SCLC-21H	IL16_1192:5:78:1148:281	Seq	8	8	48923911	-	8	122969508	+	2	gt	0	-	-
SCLC-21H	IL16_1192:2:17:935:1709	Seq	7	8	57061907	+	8	129237641	-	0	-	1	c	-
SCLC-21H	IL16_1192:1:9:1118:1680	Seq	7	8	58330935	+	8	82283446	+	2	at	0	-	-
SCLC-21H	IL16_1192:2:96:956:225	Seq	7	8	6436982	+	8	41378046	+	1	a	0	-	1 shard
SCLC-21H	IL16_1192:2:96:956:225	Seq	7	8	41378099	+	8	108886771	+	0	-	0	-	1 shard
SCLC-21H	IL16_1192:1:1:1163:368	Seq	7	8	53082840	-	8	78461441	+	0	-	0	-	-
SCLC-21H	IL16_1192:3:79:1357:534	Seq	7	8	116275853	+	8	128828742	-	0	-	6	ccaaag	-
SCLC-21H	IL16_1192:2:61:1103:1534	Seq	7	8	15704777	+	8	134608299	-	0	-	0	-	-
SCLC-21H	IL16_1192:3:8:734:1480	Seq	7	8	63090960	+	8	135329445	-	3	tga	0	-	-
SCLC-21H	IL16_1192:7:11:1707:90	Seq & FISH	7	8	13586559	-	8	41787159	-	0	-	0	-	-
SCLC-21H	IL16_1192:5:89:1713:618	Seq	7	8	54855118	+	8	99974406	-	0	-	0	-	-
SCLC-21H	IL16_1192:3:95:906:572	PCR	7	8	123883526-123883826	-	8	140842856-140843156	-	NA	-	NA	-	-
SCLC-21H	IL16_1192:7:21:334:1837	Seq	7	8	82709329	+	8	97955601	+	1	t	0	-	-
SCLC-21H	IL16_1192:7:78:1486:566	Seq	7	8	72083508	+	8	85848430	+	1	t	0	-	-
SCLC-21H	IL3_1156:3:235:278:473	Seq	7	8	34648964	+	8	48847974	+	1	a	0	-	-
SCLC-21H	IL3_1156:3:160:351:673	Seq	7	8	36361896	+	8	138502485	-	0	-	2	ca	-
SCLC-21H	IL3_1156:2:140:416:731	PCR	7	8	66479937-66480237	-	8	128825952-128826252	+	NA	-	NA	-	-
SCLC-21H	IL16_1192:7:92:1424:1860	PCR	7	8	5176476-5176776	-	8	10727886-10728186	+	NA	-	NA	-	-
SCLC-21H	IL16_1192:2:71:1458:38	Seq	6	8	35832972	-	8	91411528	-	1	t	0	-	-
SCLC-21H	IL16_1192:3:8:1362:755	Seq	6	8	4370669	+	8	13784748	-	2	at	0	-	-
SCLC-21H	IL16_1192:2:27:874:458	Seq	6	8	93723994	-	8	128402490	+	1	c	0	-	-
SCLC-21H	IL16_1192:2:36:235:1876	PCR	6	8	56516542-56516842	-	8	136073825-136074125	-	NA	-	NA	-	-
SCLC-21H	IL16_1192:1:71:1182:107	Seq	6	8	41455693	-	8	100196980	+	0	-	1	t	-
SCLC-21H	IL16_1192:5:64:900:547	PCR	6	8	10648768-10649068	+	8	10712705-10713005	-	NA	-	NA	-	-
SCLC-21H	IL16_1192:5:21:1516:1669	Seq	6	8	92636326	+	8	138924823	+	0	-	0	-	-
SCLC-21H	IL16_1192:5:11:837:2021	Seq	6	8	114147202	+	8	137491376	+	1	g	0	-	-
SCLC-21H	IL3_1156:3:113:774:308	Seq	6	8	78324898	-	8	109073814	-	0	-	0	-	-
SCLC-21H	IL16_1192:7:97:868:378	Seq	6	8	73877924	-	8	91348505	+	2	gt	0	-	1 shard
SCLC-21H	IL16_1192:7:97:868:378	Seq	6	8	91348628	+	8	74002719	+	4	agaa	0	-	1 shard
SCLC-21H	IL16_1192:7:86:834:41	Seq	6	8	68133797	+	8	109759771	-	3	aaa	0	-	-
SCLC-21H	IL16_1192:1:40:352:1765	Seq	5	8	53708080	+	8	56789717	-	0	-	0	-	-
SCLC-21H	IL16_1192:3:57:1050:909	PCR	5	8	33447354-33447654	-	8	102357702-102358002	+	NA	-	NA	-	-
SCLC-21H	IL16_1192:3:25:607:48	Seq	5	8	33646395	-	8	123077634	+	4	tttt	0	-	-
SCLC-21H	IL16_1192:3:73:901:868	Seq	5	8	66629238	+	8	97684801	-	0	-	1	c	-
SCLC-21H	IL16_1192:2:10:1368:690	Seq	5	8	66438322	+	8	66509837	-	0	-	0	-	-
SCLC-21H	IL16_1192:3:80:237:1939	Seq	5	8	116188868	+	8	116193675	+	1	a	0	-	-
SCLC-21H	IL16_1192:1:20:520:317	Seq	5	8	20312061	+	8	23887740	-	2	gt	0	-	-
SCLC-21H	IL16_1192:2:22:597:1020	Seq	5	8	42495902	+	8	52109083	-	5	agatc	0	-	-
SCLC-21H	IL16_1192:6:28:191:1992	PCR	5	8	11329042-11329342	-	8	90066559-90066859	-	NA	-	NA	-	-
SCLC-21H	IL16_1192:5:20:507:1001	Seq	5	8	3354213	+	8	114008570	-	0	-	0	-	-
SCLC-21H	IL16_1192:6:3:1685:1227	Seq	5	8	104149665	+	8	131922039	+	0	-	0	-	-
SCLC-21H	IL16_1192:5:79:120:1865	Seq	5	8	65277352	+	8	66084082	+	3	atc	0	-	1 shard
SCLC-21H	IL16_1192:5:79:120:1865	Seq	5	8	66084167	+	8	95888502	+	0	-	1	g	1 shard
SCLC-21H	IL3_1156:1:173:168:807	PCR	5	8	16829036-16829336	-	8	135763578-135763878	+	NA	-	NA	-	-
SCLC-21H	IL3_1156:1:151:898:677	Seq	5	8	2015035	+	8	23496027	+	0	-	7	gtaatgg	-
SCLC-21H	IL16_1192:7:6:445:1694	PCR	5	8	20159816-20160116	+	8	89636443-89636743	+	NA	-	NA	-	-
SCLC-21H	IL16_1192:3:75:1140:1478	PCR	4	8	22473575-22473875	-	8	28465450-28465750	+	NA	-	NA	-	-
SCLC-21H	IL16_1192:3:39:223:1571	Seq	4	8	96657888	+	8	104919780	-	2	tc	0	-	-
SCLC-21H	IL16_1192:2:65:638:1423	Seq	4	1	13703176	-	8	129208802	+	2	at	0	-	1 shard
SCLC-21H	IL16_1192:2:65:638:1423	Seq	4	8	129208955	+	8	53726328	+	0	-	1	a	1 shard
SCLC-21H	IL16_1192:7:39:275:467	Seq	4	8	9943872	-	8	13737829	-	0	-	3	aac	-
SCLC-21H	IL16_1192:5:97:417:1269	Seq	4	8	121865821	-	8	132063003	-	2	ag	0	-	-
SCLC-21H	IL16_1192:7:18:817:576	PCR	4	8	70536958-70537258	+	8	135678550-135678850	+	NA	-	NA	-	-
SCLC-21H	IL16_1192:7:27:251:591	Seq	4	8	115115068	-	8	124498649	-	0	-	212	gagatgatttggggaatggacaggccaataccaatggggcatccactacgtgccaggtgctgcagtagcacctaacatgttctctttagccctcacaaagatccaaggagacataagattcttttttatgtcaagtgtagatttttgtttttcatcatatttaggacattttcatcatagttgtgaatgtttctcctaaccctttctttctt	-
SCLC-21H	IL3_1156:1:185:824:672	Seq	4	8	87804017	+	8	89399047	+	3	gtt	0	-	-
SCLC-21H	IL3_1156:2:26:493:87	Seq	4	8	29595171	+	8	101779643	-	1	a	0	-	-
SCLC-21H	IL3_1156:2:130:55:554	Seq	4	8	63661067	-	8	65254844	+	0	-	0	-	-
SCLC-21H	IL16_1192:7:91:1118:635	Seq	4	8	33964222	-	8	84796563	-	4	gtca	0	-	-
SCLC-21H	IL16_1192:7:61:1059:1363	Seq	4	8	20261536	-	8	104456656	+	0	-	0	-	-
SCLC-21H	IL16_1192:7:50:697:1814	Seq	4	8	19340160	-	8	108906676	-	4	tcct	0	-	-
SCLC-21H	IL16_1192:3:72:517:1961	Seq	3	8	90020658	-	8	90020621	+	20	ataaatagcctctctgaaaa	0	-	1 shard
SCLC-21H	IL16_1192:3:72:517:1961	Seq	3	8	90020642	+	8	99246395	-	2	tc	0	-	1 shard
SCLC-21H	IL16_1192:1:88:1148:887	PCR	3	8	78918625-78918925	+	8	121838655-121838955	-	NA	-	NA	-	-
SCLC-21H	IL16_1192:2:24:353:1775	Seq	3	8	90008816	-	8	90033567	+	1	c	0	-	-
SCLC-21H	IL16_1192:1:89:1118:297	Seq	3	8	23823139	-	8	38244838	-	2	tt	0	-	-
SCLC-21H	IL16_1192:1:60:1714:423	Seq	3	8	66488653	-	8	66488637	+	10	ccctcaacct	0	-	1 shard
SCLC-21H	IL16_1192:1:60:1714:423	Seq	3	8	66488655	+	8	116359919	-	0	-	51	atttaaatcaactttaaatttgcttatatttaaatataagcccagatttat	1 shard
SCLC-21H	IL16_1192:3:2:759:936	PCR	3	8	38687783-38688083	+	8	55115556-55115856	-	NA	-	NA	-	-
SCLC-21H	IL16_1192:3:13:149:1914	Seq	3	8	10065124	-	8	140648461	-	1	t	0	-	-
SCLC-21H	IL16_1192:3:74:1140:1356	Seq	3	8	104098523	-	8	21941749	+	0	-	0	-	1 shard
SCLC-21H	IL16_1192:3:74:1140:1356	Seq	3	8	21941882	+	8	123881299	-	4	ctca	0	-	1 shard
SCLC-21H	IL16_1192:3:35:900:1691	Seq	3	8	23884048	-	8	36446115	+	1	t	0	-	-
SCLC-21H	IL16_1192:3:10:1162:1311	Seq	3	8	23314804	+	8	111209464	-	0	-	0	-	-
SCLC-21H	IL16_1192:3:75:952:1725	Seq	3	8	32775300	-	8	54833719	+	2	ag	0	-	-
SCLC-21H	IL16_1192:2:33:121:645	PCR	3	8	30719989-30720289	-	8	112130423-112130723	-	NA	-	NA	-	-
SCLC-21H	IL16_1192:5:42:1261:1372	Seq	3	8	73713237	+	8	95036144	+	1	c	0	-	-
SCLC-21H	IL16_1192:5:75:416:306	Seq	3	8	5702350	-	8	62118452	+	0	-	0	-	-
SCLC-21H	IL16_1192:5:47:1304:890	Seq	3	8	19556614	-	8	123989457	+	1	c	0	-	-
SCLC-21H	IL16_1192:6:44:552:1462	Seq	3	8	41252177	+	8	115209623	+	1	c	0	-	-
SCLC-21H	IL16_1192:7:36:339:1150	Seq	3	8	12831396	+	8	40132030	-	0	-	0	-	-
SCLC-21H	IL16_1192:6:56:428:150	PCR	3	8	17259473-17259773	+	8	53074678-53074978	-	NA	-	NA	-	-
SCLC-21H	IL16_1192:7:28:571:678	Seq	3	8	94072576	-	8	95042628	+	2	tg	0	-	-
SCLC-21H	IL16_1192:6:12:1039:658	Seq	3	8	34089229	+	8	97686951	+	5	aggcc	0	-	-
SCLC-21H	IL16_1192:7:98:732:594	PCR	3	8	64744240-64744540	-	8	109694614-109694914	+	NA	-	NA	-	-
SCLC-21H	IL3_1156:1:278:634:321	PCR	3	8	106848265-106848565	-	8	123778997-123779297	+	NA	-	NA	-	-
SCLC-21H	IL3_1156:3:222:122:334	Seq	3	8	11876864	+	8	18998093	+	0	-	0	-	-
SCLC-21H	IL16_1192:7:5:801:62	Seq	3	8	81247021	+	8	106849803	-	1	c	0	-	1 shard
SCLC-21H	IL16_1192:7:5:801:62	Seq	3	8	106849700	-	8	122236671	-	0	-	0	-	1 shard
SCLC-21H	IL16_1192:1:27:1709:811	Seq	2	8	11294662	+	8	90025359	-	0	-	0	-	-
SCLC-21H	IL16_1192:3:3:1783:1826	Seq	2	8	90056153	-	8	128792934	-	0	-	4	caag	-
SCLC-21H	IL16_1192:1:21:1104:274	Seq	2	8	25893544	-	8	79764491	-	3	atg	0	-	-
SCLC-21H	IL16_1192:2:30:1600:1012	PCR	2	8	66498808-66499108	+	8	116356139-116356439	-	NA	-	NA	-	-
SCLC-21H	IL16_1192:3:72:534:1896	PCR	2	8	23331179-23331479	-	8	54715473-54715773	-	NA	-	NA	-	-
SCLC-21H	IL16_1192:3:69:251:18	Seq	2	8	79753603	-	8	104331455	+	2	ag	0	-	-
SCLC-21H	IL16_1192:7:15:942:1201	Seq	2	8	39025676	-	8	84505221	+	18	aaaaaaaaaaaaaaaaaa	0	-	-
SCLC-21H	IL16_1192:7:3:844:413	Seq	2	8	16739444	+	8	135274289	+	0	-	0	-	-
SCLC-21H	IL25_634:8:278:616:28	Seq	2	8	100269659	+	8	108247116	-	0	-	0	-	-
SCLC-21H	IL3_1156:1:181:303:374	Seq	2	8	61005553	-	8	125528765	-	0	-	0	-	-
SCLC-21H	IL3_1156:3:322:405:537	Seq	2	8	75470433	-	8	123074743	-	2	at	0	-	-
SCLC-21H	IL16_1192:7:49:1764:377	Seq	2	8	65992307	-	8	138798601	+	3	gca	0	-	-
SCLC-21H	IL25_634:8:34:280:300	Seq	2	8	42637553	+	8	133603327	+	0	-	1	t	-
SCLC-21H	IL3_1156:1:129:691:478	Seq	2	8	66631135	-	8	93735785	-	2	ca	0	-	-
SCLC-21H	IL3_1156:2:197:494:927	Seq	2	8	19003344	+	8	19450295	-	2	tg	0	-	-
